# Supplementary material for: Shear-Responsive Supramolecular Preformed Particle Gel: Tailoring Network Architectures for Selective Water Blocking
Source: Polymers (Basel). 2026 Mar 31;18(7):850. doi: 10.3390/polym18070850 (PMC13074826; doi:10.3390/polym18070850)
Supplement: Supplementary file 1 [file polymers-18-00850-s001.zip]

Archive with 1 entries (1 files):
- polymers-4202570-supplementary.pdf
